# Supplementary material for: Transcranial Calcium Macro‐Imaging From the Auditory Cortex of Thy1‐Cre‐Driven GCaMP8 Transgenic Rats
Source: Neuropsychopharmacol Rep. 2026 Apr 28;46(2):e70113. doi: 10.1002/npr2.70113 (PMC13124658; doi:10.1002/npr2.70113)
Supplement: Supplementary file 1 — Data S1: npr270113‐sup‐0001‐dataS1.zip. [file NPR2-46-e70113-s002.zip]

Archive with 10 entries (10 files):
- npr270113-sup-0010-Figure 2G.TIF
- npr270113-sup-0001-FgureS1.pdf
- npr270113-sup-0002-Figure 2A.tif
- npr270113-sup-0003-Figure 2B.tif
- npr270113-sup-0004-Figure 2C.tif
- npr270113-sup-0005-Figure 2D(a)-GAD.tif
- npr270113-sup-0006-Figure 2D(b)-NeuN.TIF
- npr270113-sup-0007-Figure 2D(c)-Merged.TIF
- npr270113-sup-0008-Figure 2E.TIF
- npr270113-sup-0009-Figure 2F.TIF
