# Supplementary material for: Transcranial Calcium Macro‐Imaging From the Auditory Cortex of Thy1‐Cre‐Driven GCaMP8 Transgenic Rats
Source: Neuropsychopharmacol Rep. 2026 Apr 28;46(2):e70113. doi: 10.1002/npr2.70113 (PMC13124658; doi:10.1002/npr2.70113)
Supplement: Supplementary file 2 — Data S2: npr270113‐sup‐0002‐dataS2.zip. [file NPR2-46-e70113-s003.zip]

Archive with 8 entries (5 files):
- Supplementary #3_Operating Program/
- Supplementary #3_Operating Program/Digital binning 1.0.vi
- Supplementary #3_Operating Program/labview2014/
- Supplementary #3_Operating Program/labview2014/Bitran_macroimaging2.8 Folder/
- Supplementary #3_Operating Program/labview2014/Bitran_macroimaging2.8 Folder/GrayscaleToRainbowColorU32_2.0.vi
- Supplementary #3_Operating Program/MacroImagingRec2.0.vi
- Supplementary #3_Operating Program/PathSettingForImaging.txt
- Supplementary #3_Operating Program/README.txt
