# Supplementary material for: Transcranial Calcium Macro‐Imaging From the Auditory Cortex of Thy1‐Cre‐Driven GCaMP8 Transgenic Rats
Source: Neuropsychopharmacol Rep. 2026 Apr 28;46(2):e70113. doi: 10.1002/npr2.70113 (PMC13124658; doi:10.1002/npr2.70113)
Supplement: Supplementary file 2 — Data S2: npr270113‐sup‐0002‐dataS2.zip. [file NPR2-46-e70113-s003.zip › Supplementary #3_Operating Program/PathSettingForImaging.txt]

Data file	D:\bitran data
Line for ready	Dev3/port0/line5
Line out for start TTL	Dev3/port0/line0:1
Line for stop TTL out	Dev3/port0/line4
Line out for LED	Dev3/port0/line2
Line in for TTL info	Dev3/ai0:1
Line in for TTL info 2	Dev3/ai0:4
Interval	50
Exp Time	49
Img num	12000
Binning	8
Digital Binning	1
Recording area	0
Gain up	0
TTL control	4
Finite-Continuous	0
TTLduration	5
Method	0
Pre	5
Skip	2
Post	5
Contineuous-Response	1
Skip process	3
TTL sampling rate	2000
Threshold camera	15000
Threshold TTL	15000
Manual-Auto	0
Spatial filter	2
Signal presentation img num	100
Signal presentation stim	30
Save area x	100
Save area y	100
Digital gain	1
Contin img gain	1
Time sacale	1000
img contrast ave	0.8
img contrast single	2.4
Img num list 0
Img num list 1	16690
Img num list 2	16690
Img num list 3	19000
Img num list 4	19000
Img num list 5	27500
Img num list 6	26800
Img num list 7	26800
Img num list 8	27500
Img num list 9	19000
Add name list 0
Add name list 1	FreqxSPL
Add name list 2	NoSound
Add name list 3	ClickSPL
Add name list 4	Frq81_80db
Add name list 5	FreqxSPL30_90
Add name list 6	MMRiti264dur198
Add name list 7	MMRiti330_264vs66
Add name list 8	MMRiti330dr080
Add name list 9	FrqSPL3090dr50
-
