# Supplementary material for: Transcranial Calcium Macro‐Imaging From the Auditory Cortex of Thy1‐Cre‐Driven GCaMP8 Transgenic Rats
Source: Neuropsychopharmacol Rep. 2026 Apr 28;46(2):e70113. doi: 10.1002/npr2.70113 (PMC13124658; doi:10.1002/npr2.70113)
Supplement: Supplementary file 2 — Data S2: npr270113‐sup‐0002‐dataS2.zip. [file NPR2-46-e70113-s003.zip › Supplementary #3_Operating Program/README.txt]

************Overview of MacroImagingRec2.0.vi**************

This program acquires images, stimulus IDs, and timing information from a Bitran CCD camera and saves them to files.

During measurement, a folder is automatically generated. Timing signals (TTL) that control the camera and auditory stimulus information sent from the DAC are recorded separately as ImgData.tdms and TTLinfo.tdms, respectively.

************Preparation**********

On the measurement PC, create the following folder on the D drive:

D:\bitran data


Place the following files in this folder:

Bitran library file:
BU60BPUlib.dll

Configuration file containing measurement parameters:
PathSettingForImaging.txt

*************Hardware Connections************
Bitran Camera Interface

Connect the Bitran camera interface BPU-30 to the PC via USB.

The BPU-30 should be connected to:

CCD camera BU-61M

TTL input from the Electronic Stimulator (used to determine image acquisition timing)

**************National Instruments Interface***************

Connect the NI USB-6212 to the PC.

Connections to NI USB-6212
Inputs to USB-6212

DAQ port0 line5
Signal to initiate image acquisition (sent to the BPU-30)

DAQ Analog Input line0
Analog signal representing stimulus ID from the DAC

DAQ Analog Input line1
TTL signal from the Electronic Stimulator determining camera timing

Outputs from USB-6212

DAQ port0 line0
Start TTL signal sent to the Electronic Stimulator (triggers camera TTL transmission)

DAQ port0 line2
TTL control signal for the excitation light LED

****************Settings***************

All measurement settings are automatically loaded from:

PathSettingForImaging.txt

Imaging Parameters

Image acquisition interval: 50 ms

Exposure time: 49 ms

Camera binning: 8 × 8

Image size: 240 × 135

Bit depth: 16-bit
 
