# Supplementary material for: Transcranial Calcium Macro‐Imaging From the Auditory Cortex of Thy1‐Cre‐Driven GCaMP8 Transgenic Rats
Source: Neuropsychopharmacol Rep. 2026 Apr 28;46(2):e70113. doi: 10.1002/npr2.70113 (PMC13124658; doi:10.1002/npr2.70113)
Supplement: Supplementary file 3 — Data S3: npr270113‐sup‐0003‐dataS3.zip. [file NPR2-46-e70113-s001.zip]

Archive with 152 entries (151 files):
- Event Related Raw Tiff/
- Event Related Raw Tiff/Animal1_42db_ave.tif
- Event Related Raw Tiff/Animal1_44db_ave.tif
- Event Related Raw Tiff/Animal1_46db_ave.tif
- Event Related Raw Tiff/Animal1_48db_ave.tif
- Event Related Raw Tiff/Animal1_50db_ave.tif
- Event Related Raw Tiff/Animal1_52db_ave.tif
- Event Related Raw Tiff/Animal1_54db_ave.tif
- Event Related Raw Tiff/Animal1_56db_ave.tif
- Event Related Raw Tiff/Animal1_58db_ave.tif
- Event Related Raw Tiff/Animal1_60db_ave.tif
- Event Related Raw Tiff/Animal1_62db_ave.tif
- Event Related Raw Tiff/Animal1_64db_ave.tif
- Event Related Raw Tiff/Animal1_66db_ave.tif
- Event Related Raw Tiff/Animal1_68db_ave.tif
- Event Related Raw Tiff/Animal1_70db_ave.tif
- Event Related Raw Tiff/Animal1_72db_ave.tif
- Event Related Raw Tiff/Animal1_74db_ave.tif
- Event Related Raw Tiff/Animal1_76db_ave.tif
- Event Related Raw Tiff/Animal1_78db_ave.tif
- Event Related Raw Tiff/Animal1_80db_ave.tif
- Event Related Raw Tiff/Animal1_82db_ave.tif
- Event Related Raw Tiff/Animal1_84db_ave.tif
- Event Related Raw Tiff/Animal1_86db_ave.tif
- Event Related Raw Tiff/Animal1_88db_ave.tif
- Event Related Raw Tiff/Animal1_90db_ave.tif
- Event Related Raw Tiff/Animal2_42db_ave.tif
- Event Related Raw Tiff/Animal2_44db_ave.tif
- Event Related Raw Tiff/Animal2_46db_ave.tif
- Event Related Raw Tiff/Animal2_48db_ave.tif
- Event Related Raw Tiff/Animal2_50db_ave.tif
- Event Related Raw Tiff/Animal2_52db_ave.tif
- Event Related Raw Tiff/Animal2_54db_ave.tif
- Event Related Raw Tiff/Animal2_56db_ave.tif
- Event Related Raw Tiff/Animal2_58db_ave.tif
- Event Related Raw Tiff/Animal2_60db_ave.tif
- Event Related Raw Tiff/Animal2_62db_ave.tif
- Event Related Raw Tiff/Animal2_64db_ave.tif
- Event Related Raw Tiff/Animal2_66db_ave.tif
- Event Related Raw Tiff/Animal2_68db_ave.tif
- Event Related Raw Tiff/Animal2_70db_ave.tif
- Event Related Raw Tiff/Animal2_72db_ave.tif
- Event Related Raw Tiff/Animal2_74db_ave.tif
- Event Related Raw Tiff/Animal2_76db_ave.tif
- Event Related Raw Tiff/Animal2_78db_ave.tif
- Event Related Raw Tiff/Animal2_80db_ave.tif
- Event Related Raw Tiff/Animal2_82db_ave.tif
- Event Related Raw Tiff/Animal2_84db_ave.tif
- Event Related Raw Tiff/Animal2_86db_ave.tif
- Event Related Raw Tiff/Animal2_88db_ave.tif
- Event Related Raw Tiff/Animal2_90db_ave.tif
- Event Related Raw Tiff/Animal3_42db_ave.tif
- Event Related Raw Tiff/Animal3_44db_ave.tif
- Event Related Raw Tiff/Animal3_46db_ave.tif
- Event Related Raw Tiff/Animal3_48db_ave.tif
- Event Related Raw Tiff/Animal3_50db_ave.tif
- Event Related Raw Tiff/Animal3_52db_ave.tif
- Event Related Raw Tiff/Animal3_54db_ave.tif
- Event Related Raw Tiff/Animal3_56db_ave.tif
- Event Related Raw Tiff/Animal3_58db_ave.tif
- Event Related Raw Tiff/Animal3_60db_ave.tif
- Event Related Raw Tiff/Animal3_62db_ave.tif
- Event Related Raw Tiff/Animal3_64db_ave.tif
- Event Related Raw Tiff/Animal3_66db_ave.tif
- Event Related Raw Tiff/Animal3_68db_ave.tif
- Event Related Raw Tiff/Animal3_70db_ave.tif
- Event Related Raw Tiff/Animal3_72db_ave.tif
- Event Related Raw Tiff/Animal3_74db_ave.tif
- Event Related Raw Tiff/Animal3_76db_ave.tif
- Event Related Raw Tiff/Animal3_78db_ave.tif
- Event Related Raw Tiff/Animal3_80db_ave.tif
- Event Related Raw Tiff/Animal3_82db_ave.tif
- Event Related Raw Tiff/Animal3_84db_ave.tif
- Event Related Raw Tiff/Animal3_86db_ave.tif
- Event Related Raw Tiff/Animal3_88db_ave.tif
- Event Related Raw Tiff/Animal3_90db_ave.tif
- Event Related Raw Tiff/Animal4_42db_ave.tif
- Event Related Raw Tiff/Animal4_44db_ave.tif
- Event Related Raw Tiff/Animal4_46db_ave.tif
- Event Related Raw Tiff/Animal4_48db_ave.tif
- Event Related Raw Tiff/Animal4_50db_ave.tif
- Event Related Raw Tiff/Animal4_52db_ave.tif
- Event Related Raw Tiff/Animal4_54db_ave.tif
- Event Related Raw Tiff/Animal4_56db_ave.tif
- Event Related Raw Tiff/Animal4_58db_ave.tif
- Event Related Raw Tiff/Animal4_60db_ave.tif
- Event Related Raw Tiff/Animal4_62db_ave.tif
- Event Related Raw Tiff/Animal4_64db_ave.tif
- Event Related Raw Tiff/Animal4_66db_ave.tif
- Event Related Raw Tiff/Animal4_68db_ave.tif
- Event Related Raw Tiff/Animal4_70db_ave.tif
- Event Related Raw Tiff/Animal4_72db_ave.tif
- Event Related Raw Tiff/Animal4_74db_ave.tif
- Event Related Raw Tiff/Animal4_76db_ave.tif
- Event Related Raw Tiff/Animal4_78db_ave.tif
- Event Related Raw Tiff/Animal4_80db_ave.tif
- Event Related Raw Tiff/Animal4_82db_ave.tif
- Event Related Raw Tiff/Animal4_84db_ave.tif
- Event Related Raw Tiff/Animal4_86db_ave.tif
- Event Related Raw Tiff/Animal4_88db_ave.tif
- Event Related Raw Tiff/Animal4_90db_ave.tif
- Event Related Raw Tiff/Animal5_42db_ave.tif
- Event Related Raw Tiff/Animal5_44db_ave.tif
- Event Related Raw Tiff/Animal5_46db_ave.tif
- Event Related Raw Tiff/Animal5_48db_ave.tif
- Event Related Raw Tiff/Animal5_50db_ave.tif
- Event Related Raw Tiff/Animal5_52db_ave.tif
- Event Related Raw Tiff/Animal5_54db_ave.tif
- Event Related Raw Tiff/Animal5_56db_ave.tif
- Event Related Raw Tiff/Animal5_58db_ave.tif
- Event Related Raw Tiff/Animal5_60db_ave.tif
- Event Related Raw Tiff/Animal5_62db_ave.tif
- Event Related Raw Tiff/Animal5_64db_ave.tif
- Event Related Raw Tiff/Animal5_66db_ave.tif
- Event Related Raw Tiff/Animal5_68db_ave.tif
- Event Related Raw Tiff/Animal5_70db_ave.tif
- Event Related Raw Tiff/Animal5_72db_ave.tif
- Event Related Raw Tiff/Animal5_74db_ave.tif
- Event Related Raw Tiff/Animal5_76db_ave.tif
- Event Related Raw Tiff/Animal5_78db_ave.tif
- Event Related Raw Tiff/Animal5_80db_ave.tif
- Event Related Raw Tiff/Animal5_82db_ave.tif
- Event Related Raw Tiff/Animal5_84db_ave.tif
- Event Related Raw Tiff/Animal5_86db_ave.tif
- Event Related Raw Tiff/Animal5_88db_ave.tif
- Event Related Raw Tiff/Animal5_90db_ave.tif
- Event Related Raw Tiff/Animal6_42db_ave.tif
- Event Related Raw Tiff/Animal6_44db_ave.tif
- Event Related Raw Tiff/Animal6_46db_ave.tif
- Event Related Raw Tiff/Animal6_48db_ave.tif
- Event Related Raw Tiff/Animal6_50db_ave.tif
- Event Related Raw Tiff/Animal6_52db_ave.tif
- Event Related Raw Tiff/Animal6_54db_ave.tif
- Event Related Raw Tiff/Animal6_56db_ave.tif
- Event Related Raw Tiff/Animal6_58db_ave.tif
- Event Related Raw Tiff/Animal6_60db_ave.tif
- Event Related Raw Tiff/Animal6_62db_ave.tif
- Event Related Raw Tiff/Animal6_64db_ave.tif
- Event Related Raw Tiff/Animal6_66db_ave.tif
- Event Related Raw Tiff/Animal6_68db_ave.tif
- Event Related Raw Tiff/Animal6_70db_ave.tif
- Event Related Raw Tiff/Animal6_72db_ave.tif
- Event Related Raw Tiff/Animal6_74db_ave.tif
- Event Related Raw Tiff/Animal6_76db_ave.tif
- Event Related Raw Tiff/Animal6_78db_ave.tif
- Event Related Raw Tiff/Animal6_80db_ave.tif
- Event Related Raw Tiff/Animal6_82db_ave.tif
- Event Related Raw Tiff/Animal6_84db_ave.tif
- Event Related Raw Tiff/Animal6_86db_ave.tif
- Event Related Raw Tiff/Animal6_88db_ave.tif
- Event Related Raw Tiff/Animal6_90db_ave.tif
- Event Related Raw Tiff/ReadMe_File definition.txt
