# Supplementary material for: Transcranial Calcium Macro‐Imaging From the Auditory Cortex of Thy1‐Cre‐Driven GCaMP8 Transgenic Rats
Source: Neuropsychopharmacol Rep. 2026 Apr 28;46(2):e70113. doi: 10.1002/npr2.70113 (PMC13124658; doi:10.1002/npr2.70113)
Supplement: Supplementary file 3 — Data S3: npr270113‐sup‐0003‐dataS3.zip. [file NPR2-46-e70113-s001.zip › Event Related Raw Tiff/ReadMe_File definition.txt]

TIFF Image File Explanation

Six rats underwent transcranial calcium imaging of the right temporal cortex.
Spontaneous calcium activity was minimized by averaging intact images across 80 trials, resulting in one event-related response image formatted as a TIFF file.

Each TIFF file is labeled with the animal ID (1–6) and the sound pressure level (SPL) of the stimulus (42–90 dB). The time sequence of images is embedded as a multi-page TIFF file.

Experimental details:

Animals: 6 rats (Animal IDs 1–6)

Sound stimulus intensity: 42–90 dB SPL in 2 dB increments (25 levels total)

Image acquisition: Images were captured every 50 ms, spanning from 0.5 seconds before stimulus onset to 1.5 seconds after stimulus onset (40 pages per TIFF file)

Accordingly, this folder contains 150 TIFF files (6 animals × 25 stimulus levels), each consisting of 40 pages.
